# Supplementary material for: Factors Associated with Quality of Life in Patients with Type 2 Diabetes of South Benin: A Cross-Sectional Study
Source: Int J Environ Res Public Health. 2022 Feb 18;19(4):2360. doi: 10.3390/ijerph19042360 (PMC8871979; doi:10.3390/ijerph19042360)
Supplement: Supplementary file 1 [file ijerph-19-02360-s001.zip]

Archive with 1 entries (1 files):
- ijerph-1471317-supplementary.pdf
